# Supplementary material for: Non-Invasive Detection of Biomolecular Abundance from Fermentative Microorganisms via Raman Spectra Combined with Target Extraction and Multimodel Fitting
Source: Molecules. 2023 Dec 27;29(1):157. doi: 10.3390/molecules29010157 (PMC10780171; doi:10.3390/molecules29010157)
Supplement: Supplementary file 1 [file molecules-29-00157-s001.zip]

Archive with 1 entries (1 files):
- molecules-2743082-supplementary.pdf
